# Supplementary material for: Comparative Mitogenomic Analyses and New Insights into the Phylogeny of Thamnocephalidae (Branchiopoda: Anostraca)
Source: Genes (Basel). 2022 Sep 30;13(10):1765. doi: 10.3390/genes13101765 (PMC9602129; doi:10.3390/genes13101765)
Supplement: Supplementary file 1 [file genes-13-01765-s001.zip]

Archive with 1 entries (1 files):
- genes-1915466-supplementary.pdf
